# Supplementary material for: Increased Cerebrospinal Fluid Lactate Levels in Schizophrenia and Major Depressive Disorder: NCNP Biobank Study in Japan
Source: Neuropsychopharmacol Rep. 2026 Mar 3;46(1):e70096. doi: 10.1002/npr2.70096 (PMC12956547; doi:10.1002/npr2.70096)
Supplement: Supplementary file 2 — Table S1: Donor demographics and raw data analyzed in this study. Table S2: Results of post hoc power analysis. [file NPR2-46-e70096-s002.xlsx]

## Sheet: TableS1
Table S1. Donor demographics and raw data analyzed in this study
No	Diagnosis 0: Healthy control 1: Schizophrenia 2: Major depression	Age	Sex 1: Male 2: Female	Nationality	Medication (CPZ equivalent/IMI equivalent)	Presence of Hypertension	Presence of Diabetes	Presence of Hyperlipidemia	Presence of Seizures	Presence of Bronchial Asthma	Presence of Allergies	Lactate (mM)	Pyruvate (uM)	Glucose (mM)
1	1	53	1		605/0							1.54	53.4655	4
2	1	36	1		701.5/0							1.75	85.2726	3.8
3	1	47	1		4009.1/0							1.505	75.1821	4.2
4	2	40	1		0/0							1.365	84.105	4.4
5	1	28	2		0/0							1.54	73.6009	4.7
6	1	37	1		600/0							1.47	60.1046	4.2
7	1	31	2		454.5/0							1.4	65.5493	4.3
8	2	42	2		0/150							1.575	67.6866	4.4
9	2	42	2	Japanese	25/75	No	No	No	No	No	No	1.435	59.0322	4.5
10	2	57	1		0/150							1.68	66.1131	4.9
11	1	27	1		837.9/0							1.575	106.261	3.8
12	2	37	2	Japanese	0/525	No	No	No	Unknown	Unknown	No	1.365	64.2084	3.9
13	2	52	2	Japanese	75.8/100	Yes	No	No	No	No	No	1.47	55.5511	3.7
14	1	56	2	Japanese	312.5/0	No	No	No	No	No	No	1.61	61.8496	4.5
15	1	31	2		0/0							1.575	60.8597	4.9
16	1	41	1		0/0							1.96	121.727	4.9
17	2	36	1	Japanese	0/0	No	No	No	No	No	Yes	1.575	58.5001	3.7
18	1	29	2	Japanese	12.5/0	No	No	Yes	No	No	No	1.435	67.5675	3.6
19	1	53	1	Japanese	0/0	No	No	No	No	No	Unknown	1.75	54.9579	3.9
20	1	47	2	Japanese	630/0	No	No	No	No	No	No	1.715	65.8864	3.7
21	1	44	1		0/75							1.4	57.1822	3.6
22	1	29	1		0/0							1.505	72.5523	4
23	1	51	1		1889.4/0							2.1	60.4921	4.6
24	2	40	1	Japanese	100/150	No	No	No	No	No	Yes	1.75	61.6157	4.1
25	1	28	1	Japanese	400/0	No	No	No	No	No	No	1.26	59.7858	3.2
26	2	37	1	Japanese	0/0	No	No	No	No	No	Yes	1.75	72.957	3.6
27	2	37	2	Japanese	0/150	Yes	No	No	No	No	Yes	1.68	74.7689	3.4
28	2	35	1	Japanese	50/75	No	No	No	No	No	No	1.75	79.4416	4.2
29	2	51	1	Japanese	0/112.5	Yes	No	No	No	No	No	1.82	71.691	3.7
30	2	38	1	Japanese	0/87.5	No	No	No	No	No	Yes	1.155	49.2924	3.3
31	2	33	2	Japanese	0/0	No	No	No	No	No	No	1.435	69.5956	3.7
32	2	35	1	Japanese	75/75	No	No	No	No	No	Yes	1.68	74.9941	3.7
33	0	35	2									1.26	62.2895	3.7
34	0	29	2	Japanese		No	No	No	Yes	No	Yes	1.295	73.7574	3.4
35	2	34	2	Japanese	37.9/312.5	No	No	No	No	No	Yes	1.225	53.4334	3.4
36	1	41	1	Japanese	603/75	Yes	No	Yes	No	No	Yes	1.855	79.4469	4.3
37	0	27	2	Japanese		No	Yes	No	No	No	Yes	1.54	68.2874	3.6
38	2	53	2	Japanese	0/340.6	No	Yes	Yes	Yes	No	Yes	1.89	75.143	7.2
39	2	35	2	Japanese	0/0	No	No	No	No	Yes	Yes	1.47	55.0006	3.4
40	2	38	1	Japanese	0/0	No	No	No	No	No	No	1.645	66.8308	3.5
41	1	55	2	Japanese	5015/0	No	No	No	No	No	Yes	1.925	55.557	4
42	1	41	1		1400/0							1.715	40.9237	3.7
43	0	31	2	Japanese		No	No	No	No	No	Yes	1.225	43.8648	3.3
44	2	35	1	Japanese	0/300	No	No	No	No	No	No	1.4	53.7329	4
45	1	29	1	Japanese	0/0	No	No	No	No	Yes	No	1.68	52.3304	3.5
46	2	43	2	Japanese	0/75	No	No	No	No	No	No	1.75	64.6179	3.7
47	0	50	2	Japanese		Yes	No	No	No	No	Yes	1.61	62.6717	3.9
48	2	56	1	Japanese	0/0	No	No	Yes	No	No	No	1.645	70.885	4.1
49	0	41	2	Japanese		No	No	No	Unknown	Unknown	No	1.47	59.9269	3.4
50	2	32	2	Japanese	0/450	No	No	No	No	No	Yes	1.435	52.9088	3.9
51	0	33	1	Japanese		No	No	No	No	No	No	1.365	48.712	3.5
52	2	33	2	Japanese	0/0	No	No	No	No	No	Yes	1.295	52.3564	3.2
53	1	44	2	Japanese	125/0	No	No	No	No	No	Yes	1.645	62.1168	3.9
54	0	38	1	Japanese		No	No	No	No	No	Yes	1.505	49.8996	3.4
55	0	30	1	Japanese		No	No	No	No	No	No	1.4	68.3388	3.8
56	0	48	2	Japanese		No	No	No	No	No	No	1.47	50.1666	3.2
57	0	36	1	Japanese		No	No	No	No	No	Yes	1.26	53.2128	3.9
58	0	37	1	Japanese		No	No	No	No	No	No	1.505	50.361	3.7
59	0	50	1	Japanese		No	No	No	No	No	No	1.4	60.5006	3.6
60	0	33	1	Japanese		No	No	No	No	No	No	1.645	67.865	4.2
61	0	49	2	Japanese		No	No	No	No	No	Yes	1.155	48.774	3.2
62	0	45	2	Japanese		No	No	No	No	No	No	1.575	71.5319	3.2
63	0	42	1	Japanese		No	No	No	No	No	Yes	1.435	54.3392	4
64	0	48	2	Japanese		No	No	No	No	No	No	1.4	53.5809	3.9
65	1	28	2		0/0	No	No	No	Unknown	Unknown	No	1.54	43.1971	3.7
66	0	36	1	Japanese		No	No	No	No	No	Yes	1.365	56.0378	4.3
67	0	42	2	Japanese		No	No	Yes	No	No	Yes	1.435	60.1599	3.4
68	1	46	2	Japanese	0/0	No	No	No	Unknown	Unknown	No	1.295	55.6194	3.5
69	2	53	2	Japanese	0/300	Yes	No	No	Unknown	Unknown	Yes	2.31	112.868	5.3
70	0	53	1	Japanese		No	No	No	No	No	No	1.75	72.7098	4
71	1	36	2	Japanese	0/0	Unknown	Unknown	Unknown	Unknown	Unknown	Unknown	1.4	56.1641	3.1
72	0	36	2	Japanese		No	No	No	No	No	Yes	1.54	56.4106	3.3
73	0	48	1	Japanese		No	No	No	No	No	No	1.47	74.4854	3.6
74	0	52	1	Japanese		No	No	No	No	No	No	1.61	79.9455	3.4
75	1	57	2	Japanese	0/0	No	No	No	Unknown	Unknown	No	1.4	59.4116	3.2
76	0	34	1	Japanese		No	No	No	No	No	No	1.26	64.5613	3.7
77	0	48	2	Japanese		No	No	No	Unknown	Unknown	Unknown	1.435	62.4547	3.3
78	2	26	1	Japanese	0/0	No	No	No	No	Yes	Yes	1.4	58.5176	4.2
79	0	39	2	Japanese		No	No	No	No	No	No	1.54	67.6627	3.4
80	1	37	2	Japanese	0/0	No	No	No	No	No	Yes	1.54	69.0458	3.2

## Sheet: TableS2
Table S2. Results of post hoc power analysis
	Comparison	Effect size d	Noncentrality parameter δ	Critical t	Degrees of freedom	Power (1-β error probability)
Lactate	SZ vs. CON	0.88	3.24	1.67	52	0.94
	MDD vs. CON	0.67	2.45	1.68	51	0.78
Pyruvate	SZ vs. CON	0.36	1.31	1.67	52	0.36
	MDD vs. CON	0.48	1.75	1.68	51	0.53
Glucose	SZ vs. CON	0.76	2.81	1.67	52	0.87
	MDD vs. CON	0.71	2.59	1.68	51	0.82
CON, controls; MDD, major depressive disorder; SZ, schizophrenia
